# Supplementary material for: RNA Sequencing on Muscle Biopsies from Exertional Rhabdomyolysis Patients Revealed Down-Regulation of Mitochondrial Function and Enhancement of Extracellular Matrix Composition
Source: Genes (Basel). 2025 Aug 2;16(8):930. doi: 10.3390/genes16080930 (PMC12386086; doi:10.3390/genes16080930)
Supplement: Supplementary file 1 [file genes-16-00930-s001.zip › genes-3761270-supplementary.xlsx]

## Sheet: 521Up-Down_Gene_List
SYMBOL	ENTREZID	baseMean	log2FoldChange	lfcSE	pvalue	padj
CEP104	9731	240.518	5.18336	0.897453	7.67e-09	0.000111901
ARHGEF17	9828	305.858	2.63889	0.473186	2.45e-08	0.000162335
CYP1A1	1543	217.441	7.68329	1.3912	3.34e-08	0.000162335
B3GNT5	84002	1566.86	-1.00125	0.195286	2.94e-07	0.000858996
CECR1	51816	94.9501	2.02846	0.432492	2.73e-06	0.00442738
FLNA	2316	3128.1	1.31365	0.286503	4.54e-06	0.00662242
GPC6	10082	61.022	1.20281	0.2688	7.65e-06	0.00859024
SERPINB1	1992	1319.75	-1.1577	0.260531	8.85e-06	0.00872666
OSGIN1	29948	1352.63	-1.54967	0.348974	8.97e-06	0.00872666
HTR7	3363	187.977	1.96157	0.451694	1.41e-05	0.0120839
PLAUR	5329	131.998	-2.08464	0.483079	1.59e-05	0.0129231
PRUNE2	158471	316.324	2.48449	0.583078	2.04e-05	0.0148532
TBC1D9B	23061	1210.54	1.66281	0.393822	2.42e-05	0.0155965
HOXD8	3234	247.638	1.25112	0.297233	2.56e-05	0.0155965
RGS7BP	401190	9.10025	3.41915	0.812676	2.58e-05	0.0155965
LMO3	55885	19.2444	3.28387	0.78368	2.79e-05	0.0155965
CEBPD	1052	4540.11	-1.45624	0.348127	2.88e-05	0.0155965
ADGRG6	57211	49.6935	1.28094	0.306285	2.89e-05	0.0155965
ESM1	11082	17.3545	2.12832	0.509758	2.98e-05	0.0155965
POLA1	5422	101.952	1.40684	0.337481	3.06e-05	0.0155965
RRAD	6236	15228.2	-1.45427	0.350166	3.28e-05	0.0155965
ADAMTS16	170690	21.3948	2.60285	0.627515	3.36e-05	0.0155965
EPHA3	2042	69.2762	1.56884	0.378444	3.39e-05	0.0155965
MOCOS	55034	123.187	-2.02492	0.490656	3.68e-05	0.0162575
LDB1	8861	64.1193	2.29639	0.558767	3.96e-05	0.0164322
ARC	23237	62.6842	-2.72173	0.662331	3.97e-05	0.0164322
PNP	4860	276.398	-1.86965	0.461258	5.05e-05	0.0186338
PCDHAC2	56134	7.90753	5.53822	1.36784	5.15e-05	0.0186338
PCDHB7	56129	26.9548	1.30374	0.323675	5.63e-05	0.0186338
PLAU	5328	948.469	-1.51061	0.37571	5.8e-05	0.0186338
LGALS17A	400696	69.8337	-1.8166	0.451839	5.81e-05	0.0186338
VPS28	51160	171.527	-2.04858	0.510761	6.05e-05	0.0186338
FOSL1	8061	59.581	-2.93032	0.731609	6.19e-05	0.0186338
RP11-309L24.4	100130705	235.608	-2.81332	0.702486	6.21e-05	0.0186338
DMRT2	10655	787.71	-1.39208	0.349416	6.78e-05	0.0193927
CACNA2D2	9254	85.6751	1.13119	0.286401	7.83e-05	0.0217214
MT-CO2	4513	1.46938e+06	-1.02485	0.260072	8.13e-05	0.0217214
PTX3	5806	19.3555	-2.437	0.618765	8.2e-05	0.0217214
RIMS3	9783	24.2407	1.54735	0.394106	8.63e-05	0.0220947
EDA2R	60401	26.914	1.84184	0.471858	9.49e-05	0.0238709
ZNF556	80032	195.332	-1.03545	0.2663	0.000100958	0.0245245
IFRD1	3475	1397.21	-1.19603	0.308159	0.000103932	0.0245245
RHOD	29984	617.59	-1.38549	0.357024	0.000104174	0.0245245
JAK1	3716	1319.57	1.63236	0.424759	0.000121527	0.0268778
COL19A1	1310	14.048	2.4826	0.646006	0.000121536	0.0268778
NTRK3	4916	63.7785	1.15216	0.300505	0.000126034	0.0274565
NABP1	64859	239.946	-1.2486	0.326406	0.000130614	0.0274876
RORC	6097	1790.49	1.66949	0.437678	0.000136503	0.0274876
PGR	5241	109.836	1.26952	0.332975	0.000137476	0.0274876
CTXN3	613212	641.997	1.32594	0.348843	0.000144137	0.0284301
SLC20A1	6574	741.046	-1.18744	0.313223	0.000150026	0.0286899
GCH1	2643	77.5587	-1.28704	0.339765	0.000151854	0.0286899
PLEKHM2	23207	3475.15	1.32219	0.349086	0.000152123	0.0286899
LRRD1	401387	8.52646	-2.08526	0.551505	0.00015618	0.0286899
GTF2I	2969	2755.93	1.18888	0.31511	0.000161352	0.0286899
SLC35E2	9906	33.0998	1.82079	0.485056	0.000174194	0.0299121
OTUD7A	161725	37.1791	1.05025	0.280361	0.000179629	0.0302075
ART1	417	288.116	1.88069	0.50512	0.000196673	0.0305919
MT1A	4489	84.3916	-2.25259	0.605072	0.00019699	0.0305919
RAVER1	125950	178.146	1.63043	0.438379	0.000199839	0.0305919
CSDC2	27254	85.1208	1.80614	0.485937	0.000201751	0.0305919
GNAO1	2775	90.2634	1.08656	0.29252	0.000203626	0.0305919
CTC1	80169	19.3297	2.41137	0.652936	0.000221517	0.0305919
SLAMF1	6504	11.5227	-2.96665	0.803903	0.000223981	0.0305919
ANO6	196527	1784.35	1.19791	0.324987	0.000227793	0.0305919
JCHAIN	3512	80.5482	1.95374	0.530814	0.000232646	0.0305919
DDIT3	1649	1640.39	-1.42231	0.386733	0.000235306	0.0306654
FBN1	2200	1116.08	1.91952	0.523084	0.000242908	0.0310136
MT-CYB	4519	1.35809e+06	-1.00082	0.273076	0.000247359	0.0311246
MTMR2	8898	130.479	5.52955	1.51189	0.000254817	0.0317499
GRASP	160622	707.703	-1.07105	0.292997	0.000256679	0.0317499
MTRNR2L12	100462981	1.58316e+06	-1.04955	0.288781	0.0002786	0.0333315
SMAD3	4088	917.39	1.63404	0.450684	0.000288196	0.034067
PRSS35	167681	38.3575	2.97055	0.823352	0.000308716	0.0357621
PLPPR4	9890	43.389	1.25265	0.34765	0.000314332	0.0357648
ZNF460	10794	153.146	-1.7186	0.477839	0.000322379	0.0359194
HLA-DRB5	3127	258.053	3.62036	1.00926	0.000334322	0.0364161
PCP4L1	654790	6.56252	2.69338	0.75195	0.000341157	0.036852
NHLRC4	283948	30.7403	1.02043	0.285557	0.000352264	0.0375303
CDH16	1014	13.2908	-4.01116	1.1258	0.000366718	0.0384658
PNMAL1	55228	80.4437	1.2799	0.359325	0.000368089	0.0384658
TMEM200A	114801	23.2125	1.47133	0.41519	0.000394487	0.0397099
CHGB	1114	23.0314	-1.69725	0.47935	0.000399022	0.0398913
HSPA9	3313	2246.44	2.35526	0.666412	0.000408956	0.0401179
LARGE1	9215	638.454	1.49335	0.423006	0.000415032	0.0401179
PIGV	55650	35.0889	5.05407	1.43296	0.000420273	0.0401499
C7	730	86.595	1.44172	0.408808	0.000420864	0.0401499
SLMAP	7871	627.889	2.36789	0.678302	0.000481373	0.0426483
LIMS4	3987	52.1554	1.44308	0.413913	0.000489532	0.0427857
LIMS4	100288695	52.1554	1.44308	0.413913	0.000489532	0.0427857
IQCC	55721	85.4323	-1.06384	0.305788	0.000503271	0.0434659
RP11-693N9.2	643733	167.297	-1.61356	0.467366	0.00055549	0.0455502
SORBS2	8470	233.115	1.34395	0.390222	0.000573034	0.0464589
U2AF1	7307	1338.32	-1.12891	0.327923	0.000576121	0.0464589
U2AF1	102724594	1338.32	-1.12891	0.327923	0.000576121	0.0464589
HES6	55502	444.871	-1.11296	0.323752	0.000586735	0.0470548
SLCO4A1	28231	198.66	-1.24772	0.363719	0.00060258	0.0472478
IER3	8870	1108.01	-1.73297	0.506217	0.000618472	0.0472629
SLC38A5	92745	17.7726	-1.19651	0.350603	0.000643197	0.0477854
PTHLH	5744	24.7236	2.09272	0.613263	0.000643849	0.0477854
NEDD4L	23327	409.912	1.48787	0.436074	0.000644952	0.0477854
METTL21EP	121952	812.056	-1.19872	0.351814	0.000656179	0.04779
RIIAD1	284485	60.8797	-1.60934	0.473183	0.000671172	0.04779
SHISA8	440829	37.4488	-1.66185	0.488669	0.000671941	0.04779
NLGN4X	57502	21.8169	1.28478	0.377948	0.000675466	0.04779
HS6ST3	266722	13.7664	2.24794	0.661467	0.000677756	0.04779
ADAMTS5	11096	311.164	1.00447	0.296378	0.000701072	0.0484324
CYP17A1-AS1	102724307	138.909	-1.00605	0.297145	0.000709943	0.0486495
HBG2	3048	23.0909	3.1095	0.919771	0.000722928	0.0493077
BMP8B	656	27.6139	2.2392	0.662761	0.000728585	0.0494625
TUBB1	81027	8.62727	2.91872	0.864789	0.000737984	0.0498686
HS6ST2	90161	216.734	1.23119	0.365413	0.000753603	0.0505839
IL6	3569	479.46	-2.88328	0.856897	0.00076602	0.0505943
RAB11FIP4	84440	55.6916	-1.49696	0.445827	0.000785891	0.0516706
RAB11FIP4	100616248	55.6916	-1.49696	0.445827	0.000785891	0.0516706
ASB16	92591	985.929	1.48192	0.441701	0.000793575	0.0519418
MFSD4A	148808	38.2892	1.13771	0.340913	0.000846108	0.0536212
ARRDC4	91947	1155.92	-1.39111	0.417394	0.000859643	0.0536212
WHSC1	7468	679.639	1.00678	0.302893	0.000887781	0.0544456
ARHGAP36	158763	174.393	2.23148	0.673553	0.000923012	0.0551852
FLNB	2317	353.685	1.04163	0.314562	0.000928376	0.0551852
BATF3	55509	35.5653	-1.27674	0.386458	0.000954204	0.055723
NTRK2	4915	384.227	1.28778	0.39016	0.000964647	0.0557992
MFAP5	8076	1699.29	1.04465	0.317027	0.000983656	0.0557992
MFN2	9927	6380.19	1.59295	0.484611	0.00101234	0.0564135
SPON1	10418	46.5302	2.49254	0.759045	0.00102422	0.0564135
PATJ	10207	746.905	1.46252	0.446558	0.00105629	0.0575283
NCAM1	4684	561.737	1.30963	0.400142	0.00106442	0.0577555
TLR1	7096	19.5232	1.34317	0.411391	0.00109489	0.0589707
CSF3	1440	692.292	-1.49617	0.459141	0.0011195	0.0598541
SERTAD1	29950	1864.42	-1.41865	0.435604	0.00112701	0.0599574
WNK1	65125	2078.57	1.72722	0.531214	0.00114816	0.0605003
TBL1Y	90665	9.5915	1.74821	0.538739	0.00117451	0.0612255
MED12L	116931	19.4909	2.17037	0.669104	0.00117988	0.0612868
CDH2	1000	26.4299	1.92148	0.593829	0.00121323	0.0623322
MED13L	23389	963.966	1.14278	0.35378	0.00123708	0.0627601
SYNPO2	171024	9212.92	1.89164	0.586181	0.00125067	0.0627601
MYO5B	4645	13.1185	1.87684	0.581996	0.00126049	0.0627601
AC138969.4	9284	1204.45	1.08486	0.336456	0.00126254	0.0627601
AC138969.4	642778	1204.45	1.08486	0.336456	0.00126254	0.0627601
AC138969.4	642799	1204.45	1.08486	0.336456	0.00126254	0.0627601
AC138969.4	101059938	1204.45	1.08486	0.336456	0.00126254	0.0627601
AC138969.4	101059953	1204.45	1.08486	0.336456	0.00126254	0.0627601
NPY5R	4889	7.25441	1.64796	0.511109	0.00126286	0.0627601
HIST1H3E	8353	214.267	-1.37607	0.427236	0.00127808	0.0630042
SRCAP	10847	509.654	1.81635	0.564088	0.00128201	0.0630042
CFAP61	26074	123.951	1.34946	0.419657	0.00130163	0.0631184
SERPINA3	12	112.316	-1.42186	0.442667	0.00131802	0.0634571
COL4A2	1284	1354.53	1.3757	0.428854	0.0013373	0.0634571
TTC7A	57217	104.494	1.14778	0.357949	0.00134335	0.0634571
STEAP2	261729	70.5952	1.03783	0.323763	0.0013481	0.0634739
MFAP2	4237	82.0198	1.90625	0.595722	0.00137472	0.0642951
CSTA	1475	11.4039	2.37799	0.744943	0.00141202	0.0643956
MMP14	4323	337.497	1.83256	0.574897	0.0014344	0.0650202
IRF1	3659	1329.61	-1.42784	0.449286	0.00148286	0.0668019
IRX4	50805	9.95038	2.42569	0.764387	0.00150675	0.0674617
ADAMTS4	9507	770.714	-2.49981	0.793998	0.00164172	0.0706589
CCDC192	728586	108.128	-1.08115	0.34348	0.00164593	0.0706589
ICAM4	3386	43.0122	-1.96546	0.625227	0.00166891	0.0714353
DACT2	168002	39.0354	2.43411	0.777135	0.00173527	0.0724903
PLA2G4A	5321	29.0629	1.10026	0.351671	0.00175601	0.0726556
GPR1	2825	35.9424	1.08471	0.346722	0.00175716	0.0726556
SORBS1	10580	2884.28	1.86375	0.596074	0.00176769	0.0727436
CPA3	1359	61.3013	1.10635	0.354187	0.0017864	0.0728331
SLITRK4	139065	575.589	1.25438	0.403374	0.00187272	0.0754182
NT5E	4907	186.988	1.07458	0.346096	0.00190364	0.0756496
DSTNP2	171220	148.427	-1.13546	0.366994	0.00197504	0.0766856
PPP1R10	5514	981.083	-1.07499	0.347507	0.00197861	0.0766856
NTNG1	22854	10.4391	3.1734	1.0279	0.00202013	0.07717
P4HA3	283208	17.7691	3.47745	1.1305	0.00209776	0.0782172
MAFF	23764	1014	-2.18611	0.710787	0.00210065	0.0782172
LDLR	3949	499.496	-1.02345	0.333176	0.00212765	0.0788202
LDLR	102465534	499.496	-1.02345	0.333176	0.00212765	0.0788202
CKS2	1164	123.234	-1.0986	0.358879	0.00220447	0.0809022
TRRAP	8295	318.497	1.18428	0.387223	0.00222527	0.0809022
HBB	3043	6551.99	1.63192	0.534652	0.00227093	0.0809022
ZNF365	22891	7.20586	2.55292	0.836393	0.00227097	0.0809022
TNFAIP6	7130	132.225	-1.78957	0.586329	0.00227199	0.0809022
DNER	92737	35.1055	2.39435	0.784888	0.00228415	0.0809022
C11orf96	387763	2595.95	-1.55629	0.510195	0.00228545	0.0809022
TRIM6	117854	24.1677	1.1645	0.382161	0.0023103	0.0810012
ZNF280B	140883	22.7747	1.34303	0.441563	0.00235378	0.0816841
CNTN3	5067	7.95723	2.38658	0.784988	0.0023636	0.0817515
HPGD	3248	84.3704	1.03511	0.340894	0.00239383	0.0823271
EGLN1	54583	3635.66	1.65777	0.545956	0.00239386	0.0823271
UPK1B	7348	21.8119	-1.30308	0.429217	0.00239785	0.0823271
DMD	1756	2679.08	1.76006	0.580129	0.00241409	0.0823271
XPNPEP2	7512	23.2645	1.61242	0.531737	0.00242654	0.0825588
LOXL4	84171	189.67	1.10582	0.364855	0.00243858	0.0827757
SSTR1	6751	41.71	1.15112	0.380087	0.0024572	0.0829689
CTH	1491	82.5208	-1.02034	0.337259	0.00248319	0.0829689
IER5	51278	6295.41	-1.23138	0.407032	0.00248407	0.0829689
KCND1	3750	13.91	1.28154	0.424481	0.0025354	0.0837726
C9orf135	138255	51.5524	-1.81704	0.602987	0.00258335	0.0851164
SPOCK3	50859	14.5113	1.75649	0.583474	0.00260911	0.08567
PCDHGB7	56099	71.9123	1.54757	0.515682	0.00269088	0.0878089
PRSS42	339906	86.5679	-1.28542	0.428646	0.00271049	0.0881119
RNF212	285498	99.0386	1.92221	0.642247	0.00276294	0.089024
FNDC1	84624	397.356	1.73967	0.581926	0.00279435	0.0893209
CYP26B1	56603	80.8379	1.21443	0.407447	0.00287711	0.0902494
GNB3	2784	35.7988	-1.43196	0.480711	0.00289348	0.0902494
ARFGEF2	10564	281.069	1.19392	0.402497	0.00301425	0.092623
SHD	56961	52.5641	-2.48875	0.840718	0.0030737	0.0930831
CTSS	1520	109.601	3.22806	1.09243	0.00312734	0.0937829
SGSM1	129049	130.734	-1.07992	0.366513	0.00321425	0.0943073
SULT1A4	445329	61.7355	1.77253	0.601638	0.00321737	0.0943073
SULT1A4	105369243	61.7355	1.77253	0.601638	0.00321737	0.0943073
LINC01296	642477	23.0293	1.69505	0.575436	0.00322241	0.0943073
OPCML	4978	15.4036	2.31973	0.788368	0.00325626	0.0950568
SYNE4	163183	6.62094	-1.53856	0.524122	0.00333003	0.0954915
WNT7B	7477	28.3564	-1.29083	0.439975	0.00334752	0.0956171
ETNK2	55224	33.5369	1.04601	0.35683	0.00337428	0.0961934
RBFOX3	146713	8.69288	-1.47935	0.505497	0.00342784	0.0969714
P3H2	55214	81.7836	1.08952	0.372448	0.00344144	0.0969714
CLDN6	9074	9.94546	-2.77705	0.950156	0.00346976	0.0970594
UCP2	7351	22.6528	2.91565	0.998712	0.00350691	0.0975813
NR4A3	8013	1556.4	-2.25829	0.773887	0.00352159	0.0975813
IGLL5	100423062	13.0704	2.47655	0.849768	0.00356385	0.0978321
PDXDC2P	283970	36.8005	1.11246	0.381734	0.00356582	0.0978321
SCGB3A2	117156	40.4102	-1.22926	0.422687	0.00363505	0.0991261
CHAD	1101	320.492	1.22571	0.421529	0.00364015	0.0991261
CD28	940	7.15692	2.09199	0.71961	0.00364775	0.0991482
CD83	9308	146.978	-1.10588	0.380635	0.00366832	0.0991533
AP1S2	8905	1164.08	1.1954	0.41178	0.00369609	0.0993872
ZBED6	100381270	351.121	1.17131	0.404671	0.00379792	0.0994617
IL1RL1	9173	19.7212	-2.11387	0.730482	0.00380609	0.0994617
TMEM35A	59353	30.7872	1.16812	0.403974	0.0038333	0.0994617
COL14A1	7373	433.148	1.01307	0.351255	0.00392462	0.100498
DNASE1L2	1775	11.6231	-1.12853	0.3919	0.00398138	0.101241
TMEM87B	84910	51.6756	2.46642	0.858575	0.00406999	0.102956
TMEM63C	57156	30.0814	1.6542	0.576956	0.00414242	0.104067
TUBB4A	10382	44.9946	1.2856	0.449227	0.00421247	0.105283
CCNL1	57018	2430.13	-1.0142	0.354788	0.00425491	0.105799
EDIL3	10085	72.6266	1.38877	0.486335	0.00429572	0.105799
FAT1	2195	212.935	1.02357	0.358537	0.0043056	0.105799
KCNIP1	30820	6.62592	2.37267	0.832389	0.00436592	0.106563
CCL28	56477	10.989	1.24292	0.436466	0.00440389	0.106768
MMP16	4325	35.3799	1.17259	0.412029	0.00442871	0.106768
TNFRSF4	7293	168.421	-1.09033	0.38376	0.00449466	0.106768
TM4SF19	116211	19.1531	1.90807	0.671589	0.00449554	0.106768
CXCL1	2919	63.5696	-2.28481	0.804696	0.00452059	0.106768
RGS2	5997	350.211	-1.30643	0.460642	0.00456668	0.107335
HPN	3249	117.102	-1.06717	0.377227	0.00466957	0.108411
VWC2	375567	17.9199	1.88212	0.665598	0.00468829	0.108411
MUSK	4593	44.8703	1.31523	0.466272	0.00479131	0.10957
AC007325.2	102724788	246.744	-1.02828	0.364748	0.00481504	0.109813
TRIM29	23650	10.7264	2.11251	0.749951	0.00484952	0.109912
KIF18A	81930	8.4829	1.39846	0.498089	0.00499056	0.111517
LIF	3976	33.8512	-1.85835	0.661982	0.00499674	0.111517
RYR2	6262	12.8873	1.3001	0.464114	0.0050905	0.112919
RNF157	114804	1422.91	1.48514	0.530344	0.00510509	0.113071
VSNL1	7447	31.0628	1.34263	0.480402	0.00519316	0.113642
RGPD6	84220	42.6299	2.17657	0.780105	0.00526915	0.114277
RGPD6	729540	42.6299	2.17657	0.780105	0.00526915	0.114277
RPS10	6204	44.1787	1.82829	0.656313	0.00534124	0.114963
AHRR	57491	25.1019	2.83532	1.01814	0.00535592	0.114963
STAT1	6772	670.153	1.91513	0.688111	0.00538299	0.115205
COL6A3	1293	1779.41	1.15889	0.416744	0.00542199	0.115701
KAT6B	23522	220.374	1.75025	0.629756	0.00544843	0.115855
POU4F1	5457	38.594	-1.27543	0.458963	0.00545377	0.115855
LOX	4015	143.45	1.09886	0.39565	0.00548049	0.115855
SNAP91	9892	7.11086	2.20176	0.793363	0.00551634	0.115875
CD4	920	73.8982	1.0053	0.362494	0.00554924	0.115875
ABRA	137735	10124.2	-1.01014	0.36431	0.00555854	0.115903
REST	5978	197.946	2.75935	0.99588	0.0055924	0.116057
MYOC	4653	832.879	1.22061	0.440741	0.00561512	0.116057
WISP1	8840	76.1576	1.8058	0.65251	0.00564947	0.116057
IARS	3376	1207.13	1.62287	0.587081	0.00570436	0.116124
ADAMTS19	171019	59.5402	1.1501	0.417394	0.00586144	0.117358
CCL3L3	6349	21.3607	-2.78001	1.01597	0.00621332	0.119895
CCL3L3	414062	21.3607	-2.78001	1.01597	0.00621332	0.119895
OTUD1	220213	15861.1	-1.7354	0.635776	0.00634153	0.120499
COL12A1	1303	517.203	1.03399	0.3789	0.00635395	0.120499
MXI1	4601	414.826	1.55053	0.568311	0.00636577	0.120499
INGX	27160	15.8438	-1.3378	0.491072	0.00644472	0.120616
C2	717	63.4145	1.0802	0.396615	0.00645866	0.120616
CXCL3	2921	87.2104	-1.74335	0.640347	0.00647869	0.120616
CISH	1154	796.771	-1.5372	0.567586	0.00676249	0.124158
ABCD3	5825	313.202	1.92297	0.71096	0.00683545	0.124259
IL1RN	3557	13.0312	-2.19615	0.812036	0.00684088	0.124259
APBB1IP	54518	42.3587	1.06867	0.395158	0.0068424	0.124259
MTRNR2L10	100463488	18828.4	-1.10779	0.410227	0.00692494	0.124439
ADIPOQ	9370	231.213	1.90573	0.70741	0.00706095	0.125838
IL2RB	3560	25.1265	1.26916	0.471489	0.00710639	0.1263
OLFML2A	169611	510.222	1.01677	0.377965	0.00714272	0.126677
KRT222	125113	15.7715	2.00021	0.746971	0.0074117	0.129403
FABP7	2173	193.249	-1.91981	0.717794	0.0074819	0.130007
EVPL	2125	7.08032	1.59391	0.596428	0.00753052	0.130174
ANKRD62	342850	8.21343	-1.1738	0.439645	0.00758782	0.130174
PTTG2	10744	8.02411	-1.64745	0.617542	0.00763612	0.130511
DNAJC6	9829	16.2629	1.23141	0.462665	0.00777799	0.131246
ATP5J2-PTCD1	100526740	101.733	2.62704	0.990387	0.00798881	0.131658
NFKB1	4790	297.774	1.49399	0.564112	0.00808763	0.132044
COL4A1	1282	1745.73	1.07765	0.40969	0.00852824	0.135745
MYH3	4621	584.545	1.16023	0.441409	0.0085772	0.135971
ABCD2	225	12.6123	1.04056	0.396534	0.00868715	0.136931
STAMBP	10617	36.7957	1.84064	0.70181	0.00872353	0.137058
ADRA1D	146	25.7642	1.10936	0.423083	0.00873911	0.137058
GNAI1	2770	124.785	1.75524	0.669435	0.00874221	0.137058
WHRN	25861	8.99551	1.69125	0.646329	0.00887826	0.137234
CCL4L2	9560	30.6944	-2.01219	0.769195	0.00889732	0.137243
CCL4L2	388372	30.6944	-2.01219	0.769195	0.00889732	0.137243
FAM228A	653140	11.9193	1.29142	0.494181	0.00896842	0.137938
MCTP2	55784	6.74775	1.54824	0.592965	0.00902745	0.138015
CSRNP3	80034	19.09	1.59021	0.609945	0.00913036	0.13882
CFAP74	85452	32.2174	-1.05952	0.40935	0.0096449	0.142511
NDOR1	27158	13.2002	2.37521	0.921708	0.00996722	0.144622
PDK4	5166	29205.6	-1.25862	0.489878	0.010192	0.146144
TPM4	7171	41.8332	-1.62985	0.635134	0.0102835	0.146254
GIGYF1	64599	68.1043	2.02071	0.788244	0.0103606	0.146282
FRZB	2487	1368.76	1.44327	0.563011	0.0103628	0.146282
HBA1	3039	2255.12	1.44137	0.562717	0.0104237	0.146715
LRRK2	120892	145.122	1.74376	0.681105	0.0104615	0.147085
ACVR1	90	187.799	1.98243	0.774466	0.0104751	0.147085
FAM179A	165186	164.161	-1.12989	0.44222	0.0106176	0.14763
DEK	7913	400.462	1.67161	0.654301	0.0106249	0.14763
TNFRSF6B	8771	74.1965	-3.56671	1.39672	0.0106606	0.14763
ITM2B	9445	609.691	1.47889	0.579247	0.0106761	0.147641
LRPPRC	10128	1171.2	2.52761	0.992216	0.0108518	0.14907
USP13	8975	5774.79	1.0625	0.417335	0.0108988	0.149104
FUT6	2528	7.95033	-1.45445	0.571308	0.010902	0.149104
INO80	54617	25.4195	2.05793	0.80894	0.0109596	0.149361
GADD45B	4616	7230.03	-1.63897	0.644827	0.0110311	0.149686
GEM	2669	164.519	-1.22616	0.482781	0.0110923	0.150189
TMEM221	100130519	6.58944	1.65592	0.652392	0.0111414	0.150236
SNX6	58533	336.196	1.04865	0.413905	0.0112915	0.151202
RAP1GAP2	23108	87.6782	1.2731	0.502749	0.0113323	0.151494
GLUD1P3	2749	14.3949	1.48622	0.587443	0.011407	0.151556
DNAJC14	85406	119.996	1.47139	0.581772	0.0114339	0.151556
SAMD11	148398	62.6161	1.70205	0.673381	0.0114841	0.151556
BCL3	602	579.706	-1.05047	0.415677	0.0115002	0.151556
BCL3	102465879	579.706	-1.05047	0.415677	0.0115002	0.151556
MYO1C	4641	503.01	2.03355	0.804926	0.0115246	0.151556
ICAM1	3383	1019.81	-1.38896	0.549906	0.0115432	0.151556
PCDHGA8	9708	32.7905	-1.25281	0.496081	0.0115559	0.151556
GAS2L2	246176	98.6514	-1.35838	0.537953	0.0115671	0.151556
CXorf56	63932	10.4963	2.26077	0.895749	0.0116064	0.151935
TMEM238	388564	16.2446	-1.0768	0.426758	0.0116291	0.151986
NXNL1	115861	7.37765	-2.15873	0.855745	0.011648	0.152006
HSPA6	3310	43.1677	-1.2353	0.491598	0.0119766	0.153477
FNDC10	643988	18.7668	-1.33225	0.530705	0.0120616	0.154296
TYMS	7298	10.2717	1.21922	0.485827	0.0120878	0.154416
KIAA0101	9768	36.3143	-1.13025	0.450459	0.0121035	0.154416
RGPD2	729857	32.3035	-1.96657	0.786199	0.0123714	0.155436
NFIL3	4783	986.127	-1.31312	0.52566	0.0124883	0.156329
IGF2R	3482	1093.2	1.38438	0.556165	0.012805	0.158124
TJP2	9414	252.08	1.01291	0.407282	0.0128826	0.158317
HSPA1B	3304	15341	-1.20491	0.484491	0.0128836	0.158317
CRABP1	1381	14.6566	1.80763	0.727631	0.012982	0.159191
CACNA1S	779	14589.9	1.00403	0.40448	0.0130543	0.159223
TNFSF9	8744	96.6323	-1.46984	0.592368	0.0130904	0.159223
SCAMP5	192683	35.8482	1.4447	0.583098	0.0132258	0.159666
BCOR	54880	538.119	1.01889	0.412475	0.0135043	0.160658
CCL2	6347	1687.6	-1.75896	0.712121	0.0135103	0.160658
ART4	420	13.0753	1.0272	0.416122	0.0135674	0.160729
FAM81A	145773	18.1258	1.05285	0.426538	0.0135732	0.160729
PRSS46	100287362	17.8563	1.60242	0.649546	0.0136257	0.160906
LGR6	59352	14.26	1.23563	0.501553	0.0137544	0.161734
NEFM	4741	53.2434	1.23038	0.499617	0.013792	0.161823
FRRS1L	23732	12.0097	-1.51981	0.617703	0.0138776	0.161895
PCDH11Y	27328	89.5782	-1.06679	0.435245	0.0142457	0.164112
PCDH11Y	83259	89.5782	-1.06679	0.435245	0.0142457	0.164112
GPRC5A	9052	91.2801	-2.11515	0.864166	0.0143803	0.164586
GPRC5A	693199	91.2801	-2.11515	0.864166	0.0143803	0.164586
PKHD1L1	93035	24.7615	-1.06583	0.43653	0.0146221	0.165378
RGS6	9628	77.0538	1.13281	0.465457	0.0149432	0.166867
DUSP5	1847	200.266	-1.17372	0.483269	0.0151526	0.167551
L1CAM	3897	37.1421	1.03559	0.426611	0.0152044	0.167742
CEACAM22P	388550	25.9138	-1.08358	0.446567	0.0152467	0.168083
COL8A2	1296	90.9767	1.50006	0.618555	0.0153039	0.168332
HAS2	3037	84.9638	-1.28672	0.531833	0.0155456	0.169331
PLEKHD1	400224	13.3579	-1.15708	0.478333	0.0155635	0.169355
LRG1	116844	42.6305	-1.23331	0.510161	0.0156279	0.169721
OR7A5	26659	27.0026	-1.52814	0.632251	0.0156497	0.169831
CXCL8	3576	186.54	-1.77661	0.736775	0.0158944	0.171276
CP	1356	14.3736	1.22691	0.509582	0.0160545	0.171797
PCDHGA12	26025	23.9996	1.53119	0.636453	0.0161366	0.172212
CTNNA3	29119	16.7829	4.13186	1.71836	0.0161929	0.172645
GABRB2	2561	20.5178	1.65282	0.688111	0.0163071	0.17361
OPRD1	4985	199.705	-1.30367	0.543264	0.0164083	0.174052
KCNJ8	3764	301.047	1.62988	0.683425	0.017085	0.176961
EIF4A3	9775	449.462	-1.10014	0.461455	0.0171227	0.176999
PDE6G	5148	20.8057	-1.22389	0.513443	0.0171396	0.177048
NRCAM	4897	15.2863	1.61976	0.681158	0.0174094	0.178196
CLDN23	137075	13.4031	1.68474	0.709585	0.0175844	0.179137
VWA7	80737	258.871	1.05402	0.444124	0.0176324	0.179137
TNFRSF11B	4982	10.1775	1.94854	0.826303	0.0183664	0.183075
TEN1-CDK3	1018	55.7928	-1.08986	0.46229	0.0183972	0.183075
CELF4	56853	12.2821	-1.34843	0.572676	0.0185423	0.183075
TSC1	7248	290.123	1.46952	0.626107	0.0189216	0.184234
TACR3	6870	6.54618	1.61527	0.688272	0.0189329	0.184234
SNX31	169166	11.4629	1.22808	0.52342	0.0189625	0.184234
ACER2	340485	13.5482	1.5565	0.663521	0.0189854	0.184234
TMEM45B	120224	8.36652	-1.75566	0.748637	0.0190199	0.184234
KCNA2	3737	18.9885	3.44929	1.47723	0.0195449	0.186578
SRPRB	58477	19.9937	1.74707	0.751877	0.0201464	0.18874
CADM3	57863	103.374	1.03958	0.448081	0.0203367	0.190035
HOXD9	3235	36.4003	1.08359	0.468551	0.0207428	0.191445
NOS2	4843	20.3175	2.17807	0.942001	0.0207682	0.191492
SLC7A14	57709	15.7569	-1.2494	0.540888	0.0208939	0.191851
EP300	2033	683.349	1.43004	0.6198	0.0210407	0.192116
EP300	100302237	683.349	1.43004	0.6198	0.0210407	0.192116
SLA2	84174	10.3899	1.03451	0.448391	0.0210465	0.192116
TBC1D20	128637	355.209	1.45993	0.633846	0.0212622	0.192797
ST8SIA2	8128	39.2328	1.63824	0.712549	0.0214978	0.193006
PSD2	84249	7.68315	1.70125	0.739974	0.0215009	0.193006
LCTL	197021	8.97406	-1.40675	0.611968	0.0215206	0.193064
GARS	2617	364.689	1.85526	0.808447	0.0217422	0.194335
HMOX1	3162	648.172	-1.34125	0.58455	0.0217617	0.194391
FAM180B	399888	36.4327	3.62267	1.58214	0.0220372	0.195291
SAA2	6289	40.1298	1.9439	0.850713	0.0223111	0.195588
TEX14	56155	8.93876	-1.30981	0.573345	0.0223422	0.195742
THAP12	5612	519.701	1.73115	0.758874	0.0225357	0.196308
MT-ATP6	4508	1.66536e+06	-1.09314	0.480133	0.0228015	0.197526
CCL4	6351	39.3591	-1.29668	0.570616	0.0230614	0.198353
KDM1B	221656	62.7681	-1.60165	0.706438	0.0233769	0.199382
LINC01347	731275	19.1599	1.11806	0.493295	0.0234201	0.199557
IZUMO1	284359	11.217	-1.11224	0.491068	0.0235159	0.199606
NANOG	79923	12.0789	-1.03518	0.457103	0.0235343	0.199606
HUNK	30811	24.8816	1.4263	0.630191	0.0236188	0.199606
POM121L9P	29774	8.13109	1.31098	0.579315	0.023637	0.199606
PF4	5196	8.08528	1.98106	0.875556	0.0236585	0.199606
PTH2R	5746	12.7513	1.16335	0.515809	0.0241087	0.201656
OLAH	55301	13.6287	-1.61661	0.719719	0.0246929	0.20479
RND1	27289	206.61	-1.43331	0.638366	0.0247507	0.204879
HS3ST2	9956	27.201	1.16563	0.5201	0.0250155	0.205844
ITPKA	3706	26.7426	1.37957	0.6159	0.0250955	0.205844
PPBP	5473	18.1371	1.71916	0.76823	0.0252326	0.206443
IL18R1	8809	7.86871	2.63266	1.17738	0.0253491	0.206869
RAB3B	5865	35.2673	-1.04178	0.46637	0.0254953	0.207314
MT-ND3	4537	485641	-1.18629	0.532121	0.0257902	0.207808
GPM6A	2823	8.20863	1.37326	0.616431	0.0258971	0.207918
CXCL2	2920	1357.24	-1.22096	0.548352	0.0259745	0.20831
SLC14A2	8170	34.8754	-1.00471	0.451461	0.0260503	0.208459
THBS4	7060	7273.33	1.44371	0.649764	0.0262903	0.209199
GPR82	27197	26.0713	-1.00706	0.454109	0.0265775	0.210671
ASPG	374569	6.64787	-1.87078	0.843889	0.0266332	0.210698
FGFR2	2263	7.49376	-1.38488	0.625236	0.0267617	0.211021
CSMD1	64478	24.1622	1.16321	0.527006	0.0273002	0.213032
MMP3	4314	22.7787	-1.81384	0.822441	0.0274231	0.213032					0.5	-1
NDE1	54820	96.9989	1.0808	0.490344	0.0275126	0.213032
NDE1	619553	96.9989	1.0808	0.490344	0.0275126	0.213032
CPXM2	119587	409.755	1.33888	0.607611	0.0275579	0.213032
HPSE2	60495	24.5874	2.13419	0.968828	0.0276049	0.213032
ZNF296	162979	6.55887	1.44065	0.654339	0.0276871	0.213032
LPL	4023	7.69845	2.02496	0.92075	0.0278599	0.213573
CDH22	64405	53.8515	-1.60516	0.730826	0.028066	0.21386
CCL3	6348	51.0946	-1.39086	0.634073	0.0282693	0.213903
SLC1A3	6507	185.404	1.1156	0.509298	0.0284912	0.214332
IZUMO2	126123	10.7365	-1.11935	0.511224	0.0285571	0.214413
MPL	4352	8.32298	1.16906	0.53472	0.0287931	0.214973
HAS1	3036	45.3829	-2.77171	1.26836	0.0288688	0.215204
CCL8	6355	101.57	-1.6958	0.776531	0.0289763	0.215565
IL1B	3553	28.0393	-1.55668	0.712916	0.0289956	0.215593
LRRC4B	94030	22.5235	1.28432	0.589302	0.029303	0.21667
SPAST	6683	100.675	2.38417	1.09569	0.0295589	0.217441
TTLL9	164395	16.5953	-1.51363	0.697406	0.029979	0.217448
SEMA3A	10371	12.054	1.18058	0.544085	0.0300189	0.217448
CCDC144A	9720	50.408	1.30661	0.602223	0.0300332	0.217448
USP7	7874	1403.19	1.83119	0.845012	0.0302301	0.218111
IFITM10	402778	11.5713	-1.21412	0.560797	0.030388	0.218181
CDKN1A	1026	1834.11	-1.37265	0.634743	0.0305778	0.218181
CCDC144B	284047	30.3682	1.06171	0.491127	0.0306347	0.218181
FAM150B	285016	17.9146	-1.45506	0.673613	0.0307658	0.218413
SLC16A1	6566	1808.86	1.45375	0.673879	0.0309834	0.219282
MT-ND4	4538	2.26137e+06	-1.06909	0.496364	0.031252	0.220791
SCN5A	6331	13.9994	1.26463	0.588082	0.0315216	0.2216
MT-CO1	4512	5.86348e+06	-1.1023	0.514433	0.0321337	0.222543
HOXA6	3203	22.9016	1.10839	0.51735	0.0321575	0.222543
FAM155B	27112	7.52906	1.18743	0.554439	0.032219	0.222543
MALRD1	340895	21.1096	1.07374	0.501625	0.0323119	0.222685
TVP23C-CDRT4	100533496	16.8162	2.36825	1.10732	0.0324571	0.222779
RP11-1016B18.1	643711	12.7816	1.41835	0.665345	0.0330269	0.223618
ESPNL	339768	24.1534	1.17891	0.556256	0.0340601	0.224951
BANK1	55024	7.67868	1.24634	0.588637	0.0342311	0.225468
BASP1	10409	97.0285	1.17693	0.556339	0.034388	0.225784
GABRB3	2562	17.0937	1.27176	0.601806	0.0345805	0.226238
TEX9	374618	39.3748	1.05591	0.50045	0.0348659	0.22729
TSHR	7253	12.3835	-1.49781	0.712327	0.0354916	0.228885
XKR8	55113	99.594	1.16602	0.557756	0.0365684	0.231651
HBA2	3040	4969.27	1.08194	0.518066	0.0367602	0.231651
MT-ATP8	4509	353608	-1.09735	0.526372	0.0370923	0.232311
C3orf80	401097	8.98912	1.36842	0.658086	0.0375806	0.233913
UNC13C	440279	90.0878	2.58093	1.24336	0.0379153	0.234355
MATN3	4148	7.92554	1.26767	0.611228	0.0380817	0.234532
XIRP1	165904	30514.4	-1.17958	0.56926	0.0382539	0.235097
SHANK1	50944	10.6548	1.52778	0.738484	0.038564	0.235925
C21orf33	8209	2157	1.46216	0.707953	0.0388912	0.235925
C21orf33	102724023	2157	1.46216	0.707953	0.0388912	0.235925
AKAP8	10270	479.051	1.24004	0.600414	0.0388932	0.235925
HOXD1	3231	8.62308	1.25702	0.610561	0.0395134	0.23702
HOXD1	102465802	8.62308	1.25702	0.610561	0.0395134	0.23702
SLC2A3	6515	1141.06	-1.35932	0.660709	0.0396511	0.237289
GYG2	8908	20.3024	1.63804	0.796481	0.0397254	0.237304
AGXT	189	6.78679	-1.04426	0.51044	0.0407748	0.239727
RBMXL1	494115	120.659	2.14142	1.05038	0.0414781	0.241016
C1orf158	93190	85.6094	-1.1951	0.586332	0.0415242	0.241016
SBK2	646643	63.5729	-1.69599	0.835271	0.0423086	0.24353
DOCK8	81704	40.5404	1.02653	0.50603	0.0425	0.243936
PIANP	196500	7.63497	1.86772	0.921821	0.0427521	0.244854
S100A3	6274	12.1543	-1.091	0.539257	0.0430565	0.245389
GSG2	83903	13.4941	1.15974	0.574416	0.0434874	0.245929
FOXI2	399823	6.93568	1.25229	0.620713	0.0436436	0.246268
EIF4H	7458	6126.77	1.00866	0.501515	0.0443016	0.247087
FMO1	2326	6.83911	1.40115	0.696844	0.0443572	0.247126
MXRA5	25878	452.034	1.4294	0.711698	0.0445971	0.247852
GBP6	163351	47.6811	1.83505	0.916991	0.0453749	0.249477
C17orf96	100170841	33.2216	-1.04423	0.522098	0.0454925	0.249909
ACTC1	70	5009.65	1.122	0.561218	0.0455841	0.250036
SLAMF6	114836	7.48314	1.53784	0.770109	0.0458343	0.250563
ADAM12	8038	9.30651	1.48685	0.744676	0.0458643	0.250606
CDRT4	284040	66.3273	-1.0492	0.52581	0.0460002	0.250606
MCOLN2	255231	7.94846	1.56055	0.78222	0.0460405	0.250606
MPP4	58538	17.9323	-1.02882	0.516106	0.0462139	0.250824
KLHL4	56062	14.1279	1.23902	0.62199	0.046368	0.251128
ZFYVE26	23503	635.308	1.11096	0.557952	0.0464664	0.251287
TSPAN11	441631	41.3211	1.11612	0.562912	0.047394	0.254325
IPO5	3843	2513.99	1.59986	0.809913	0.0482288	0.256489
COL1A1	1277	3987.34	1.3242	0.670544	0.0482894	0.256489
ATF3	467	8151.63	-1.53861	0.779832	0.048496	0.257119
SBK3	100130827	17.8765	-1.69101	0.860369	0.0493622	0.259559
OLIG1	116448	20.67	-1.02019	0.519272	0.0494539	0.259838
GOLGA8M	653720	10.5611	1.30062	0.662651	0.049675	0.260437
